# Supplementary material for: Intermittent fasting promotes type 3 innate lymphoid cells secreting IL-22 contributing to the beigeing of white adipose tissue
Source: eLife. 2024 Mar 27;12:RP91060. doi: 10.7554/eLife.91060 (PMC10972562; doi:10.7554/eLife.91060)
Supplement: Figure 4—source data 1. [file elife-91060-fig4-data1.zip]

Archive with 1 entries (1 files):
- Figure 4source data 1.rar
